# Supplementary material for: Characterizing semen abnormality male infertility using non-targeted blood plasma metabolomics
Source: PLoS One. 2019 Jul 5;14(7):e0219179. doi: 10.1371/journal.pone.0219179 (PMC6611580; doi:10.1371/journal.pone.0219179)
Supplement: S1 File — (XLSX) [file pone.0219179.s008.xlsx]

## Sheet: Sheet1
NO	metabolites	HC1	HC2	HC3	HC4	HC5	HC6	HC7	HC8	HC9	HC10	HC11	HC12	HC13	HC14	HC15	HC16	HC17	HC18	HC19	HC20	HC21	HC22	HC23	HC24	HC25	HC26	HC27	HC28	HC29	TE1	TE2	TE3	TE4	TE5	TE6	TE7	TE8	TE9	TE10	TE11	TE12	TE13	TE14	TE15	TE16	TE17	TE18	TE19
Y		1	1	1	1	1	1	1	1	1	1	1	1	1	1	1	1	1	1	1	1	1	1	1	1	1	1	1	1	1	2	2	2	2	2	2	2	2	2	2	2	2	2	2	2	2	2	2	2
1	Oxalic acid	0.296284	0.308554	0.335856	0.333761	0.341977	0.344386	0.408965	0.325853	0.338607	0.330528	0.346952	0.340507	0.351063	0.444559	0.437566	0.301101	0.30011	0.28421	0.478143	0.43056	0.429094	0.400402	0.376692	0.369715	0.391548	0.416093	0.395476	0.403782	0.388734	0.392106	0.35595	0.375044	0.411636	0.405853	0.37616	0.407891	0.404217	0.490287	0.429484	0.422071	0.452684	0.445254	0.463257	0.39424	0.400236	0.424335	0.391172	0.366477
2	Lactate	2.50348	2.54225	2.23754	2.2791	2.70408	2.74443	2.5134	2.92879	2.31778	2.3042	2.71734	2.70662	2.39389	1.98127	1.95614	1.80079	2.55365	1.70642	2.59415	1.63872	1.64761	2.2542	2.2653	2.25746	2.3107	3.14514	2.94946	2.3193	2.08745	1.4581	2.13658	2.58402	2.16278	2.5944	2.89912	2.48245	1.86759	1.77821	2.41133	2.89993	3.29532	3.01864	2.17733	1.33363	1.33671	3.26939	2.45969	3.66662
3	Alanine	0.143494	0.144052	0.167887	0.16577	0.246732	0.24899	0.15463	0.176568	0.157959	0.154979	0.181524	0.180611	0.201469	0.187552	0.188598	0.123457	0.115995	0.0793799	0.192367	0.0747426	0.0753912	0.191635	0.194282	0.14044	0.14353	0.161546	0.149013	0.107906	0.14954	0.194112	0.209869	0.187319	0.175108	0.288151	0.244256	0.168498	0.163671	0.174962	0.205419	0.224192	0.195552	0.218354	0.183747	0.114722	0.155525	0.207231	0.178391	0.194345
4	Glycine	0.0519481	0.0451954	0.0934383	0.0828022	0.0967651	0.0864151	0.0563434	0.0920896	0.0935443	0.0842431	0.113369	0.0992832	0.0456888	0.0663429	0.0516696	0.114111	0.0414334	0.0467245	0.0776366	0.0504017	0.0449625	0.117632	0.111772	0.0777069	0.0706303	0.102272	0.0607438	0.0715637	0.0899806	0.0854634	0.0880093	0.0706745	0.0823425	0.114696	0.0782436	0.114668	0.096332	0.0609973	0.0810872	0.0751065	0.11899	0.10364	0.096601	0.0835881	0.103647	0.134062	0.114113	0.0819128
5	α-hydroxybutyrate	0.0457325	0.0450856	0.0462638	0.0444069	0.0612287	0.0606405	0.0544182	0.0518931	0.0542832	0.0530901	0.0386941	0.0384142	0.0230102	0.027451	0.0256827	0.0437109	0.0343091	0.0329159	0.0519662	0.0408596	0.0408522	0.0426788	0.0386801	0.0807615	0.0847482	0.0604821	0.0578626	0.0514714	0.0503164	0.0354192	0.0392097	0.0539772	0.0572401	0.0460688	0.055158	0.0344703	0.0411244	0.0503887	0.0524921	0.0769545	0.0552083	0.0464118	0.0534006	0.0650734	0.0397712	0.035155	0.0245788	0.0228921
6	N-acetylglycine	0.0493483	0.051123	0.0495229	0.0524311	0.0531545	0.053353	0.0506651	0.0502814	0.0499701	0.0497451	0.0472345	0.0463697	0.0467818	0.047408	0.0485685	0.0461293	0.0498227	0.0448819	0.052901	0.0461642	0.044038	0.0485247	0.0493302	0.0525929	0.0547998	0.054414	0.0548491	0.0478203	0.0477239	0.0496412	0.0477621	0.0491568	0.0478484	0.0513306	0.0497564	0.0503648	0.0509956	0.0507758	0.0530352	0.0523602	0.0489384	0.0550141	0.0524198	0.0510987	0.0512767	0.0489114	0.0495114	0.0474434
7	Acetic acid	0.0366024	0.0362078	0.036046	0.0360092	0.0515556	0.052351	0.0332713	0.01317	0.0237655	0.0238082	0.0451767	0.0450466	0.0143925	0.0154476	0.015874	0.0300219	0.0449333	0.0438488	0.021499	0.0426733	0.0431725	0.00581442	0.00911002	0.0803968	0.0829398	0.0345442	0.032337	0.0195153	0.0410099	0.0246174	0.0147096	0.0196575	0.026742	0.0157391	0.0374642	0.0433496	0.0397021	0.0325855	0.0175755	0.0314857	0.020873	0.0171325	0.0203219	0.0948646	0.0363085	0.0135456	0.0153634	0.00963152
8	β-hydroxybutyric acid	0.111717	0.11069	0.103328	0.102878	0.170772	0.171388	0.109624	0.121776	0.129954	0.126596	0.129508	0.126456	0.0525862	0.115533	0.112641	0.113339	0.0853659	0.0796144	0.107553	0.0858038	0.0872115	0.122112	0.120794	0.0883995	0.147097	0.143969	0.135056	0.125915	0.116093	0.0852307	0.134355	0.124321	0.11327	0.124523	0.175264	0.127878	0.0954847	0.117101	0.117335	0.164081	0.101474	0.130366	0.113968	0.108672	0.0963361	0.11971	0.115091	0.104201
9	Valine	0.0609229	0.059926	0.0638303	0.0631286	0.0662184	0.0665936	0.0630519	0.0642163	0.0634302	0.0610572	0.0576859	0.0578381	0.0562404	0.0586725	0.058005	0.0571594	0.0572475	0.0533884	0.0765953	0.0650059	0.064442	0.0726847	0.07028	0.0770534	0.0787123	0.0795669	0.0760331	0.070538	0.0716236	0.072153	0.0680403	0.069837	0.0731624	0.0721377	0.0712866	0.0749952	0.0725354	0.0607322	0.0770548	0.0744942	0.0750882	0.081307	0.0781296	0.0732502	0.0727987	0.0710172	0.0716108	0.0672964
10	2-Aminobutyric acid	1.16153	1.23234	1.01441	1.2464	1.00826	1.06132	0.853245	1.43041	1.14749	1.29883	0.772183	0.842701	0.78398	1.28708	1.29244	1.50404	0.636287	0.869304	1.32971	1.59358	1.65388	0.898784	1.33265	1.27607	1.32973	1.1546	1.08713	0.830948	1.02166	0.863579	1.1986	0.937061	0.79743	0.614674	1.37023	0.884075	0.363491	1.13798	0.682676	0.828276	0.694808	0.907443	0.643639	0.818372	0.82772	1.20383	1.132	0.514724
11	Urea	0.0541955	0.0530046	0.0501287	0.0504542	0.0996142	0.101472	0.0599831	0.0668488	0.0635073	0.0634878	0.0743305	0.0725985	0.0383434	0.067863	0.0673138	0.0561361	0.0488802	0.0400717	0.0622812	0.0481517	0.0485509	0.0711342	0.0702285	0.0807799	0.0838105	0.0764748	0.0700024	0.0704831	0.0713836	0.0441527	0.0772473	0.0722622	0.0498677	0.0660039	0.0895188	0.0742287	0.0554651	0.0630384	0.0622236	0.102401	0.0516468	0.0711546	0.057566	0.0570008	0.046678	0.0662587	0.0613215	0.069901
12	Leucine	0.139322	0.140094	0.103676	0.102887	0.113005	0.112002	0.0879026	0.110754	0.122406	0.128466	0.0864069	0.098286	0.110448	0.0854326	0.0746578	0.100997	0.101849	0.10376	0.0738223	0.072808	0.0685829	0.0720382	0.0706573	0.0724876	0.0786795	0.0861982	0.0407634	0.118875	0.0738213	0.0689882	0.0813086	0.0719541	0.0737237	0.0937965	0.0913811	0.11232	0.085462	0.0955341	0.0713	0.0771405	0.0743914	0.0780647	0.109013	0.10347	0.078024	0.0962104	0.109541	0.0711767
13	Phosphoric acid	0.106254	0.107874	0.104779	0.1046	0.0714615	0.0720983	0.0690797	0.0558831	0.0444135	0.0443971	0.0656412	0.0629197	0.0305972	0.0370969	0.0434249	0.0953472	0.0409402	0.0366101	0.0424538	0.0184008	0.031505	0.0401007	0.0381791	0.0515282	0.0517203	0.0454471	0.0459519	0.0278294	0.0527212	0.0731574	0.0266285	0.0530823	0.0733645	0.0378003	0.0666947	0.0447429	0.0455664	0.0303704	0.0465306	0.0578817	0.0375114	0.0323651	0.0442032	0.0516714	0.068507	0.0455957	0.0412534	0.0558033
14	Glycerol	0.0413748	0.0411535	0.0316545	0.0321933	0.0680802	0.0681699	0.035322	0.0406596	0.0399634	0.0401492	0.0560545	0.0566871	0.0254858	0.0478469	0.0470256	0.035539	0.0272015	0.0283331	0.0406519	0.0276554	0.0278162	0.0388106	0.0387618	0.0511674	0.0528123	0.0518435	0.0474249	0.044976	0.0440507	0.0303508	0.0460947	0.0416024	0.0335212	0.0472546	0.0689446	0.0433935	0.0360791	0.0413521	0.0418349	0.059114	0.0316699	0.0508019	0.0411349	0.0344765	0.0298823	0.0452735	0.0419762	0.0426444
15	Isoleucine	0.0468169	0.046744	0.101018	0.101509	0.0959777	0.0954728	0.0641766	0.106216	0.0937929	0.0925474	0.086058	0.0851043	0.0427454	0.0929054	0.0893387	0.0691256	0.0412559	0.0358873	0.142946	0.0584323	0.0584706	0.079443	0.0802786	0.0817822	0.0828705	0.0976985	0.0889752	0.0634831	0.0905358	0.0973688	0.136767	0.0865991	0.0814729	0.120206	0.155501	0.0966148	0.0716548	0.114878	0.0798927	0.0868419	0.0714165	0.157439	0.0910254	0.0536978	0.0763551	0.291695	0.0826881	0.0809202
16	Proline	0.0321962	0.031855	0.0204885	0.0206253	0.0268978	0.0272219	0.0221069	0.0349229	0.0181312	0.0183938	0.0186646	0.0185521	0.0172107	0.0185367	0.0186209	0.0208117	0.021382	0.0149795	0.0184574	0.0168044	0.0165724	0.0183054	0.0176127	0.0244502	0.027508	0.0254256	0.0242834	0.020174	0.0264547	0.0182457	0.0193465	0.0199101	0.0211835	0.0232392	0.0213116	0.0220677	0.0220967	0.0205192	0.0236852	0.0252478	0.0262988	0.0286956	0.0201048	0.0217165	0.0241498	0.0211678	0.028199	0.0285059
17	Glycerate	0.0122665	0.0126139	0.0164001	0.0163341	0.0161842	0.016238	0.0103959	0.023909	0.0184685	0.019104	0.0157674	0.0152872	0.0101683	0.00763996	0.00672353	0.0140619	0.0108171	0.0093333	0.0124034	0.00827317	0.00814437	0.0143573	0.0151117	0.019485	0.0195269	0.015746	0.0155538	0.0163192	0.0141324	0.0155495	0.0125895	0.0162094	0.0229817	0.0205168	0.0154337	0.0162148	0.017992	0.00634104	0.0189886	0.0204565	0.0153705	0.0204903	0.0248916	0.0151503	0.0142986	0.0158738	0.0180436	0.0110361
18	Glyceric acid	0.0123337	0.0134081	0.0174629	0.0171143	0.0175991	0.0173754	0.00921278	0.0247553	0.0191581	0.0204079	0.0161299	0.0152597	0.0106618	0.00311145	0.00282325	0.0148132	0.0112814	0.00601944	0.0101335	0.0043486	0.00785845	0.0148877	0.0157673	0.0115225	0.020462	0.0161197	0.0174923	0.0167951	0.0146925	0.0158979	0.0131197	0.0173224	0.0239859	0.0228882	0.0155154	0.0099138	0.0193166	0.00232201	0.0198066	0.0211457	0.0157869	0.0217234	0.027286	0.015793	0.0150833	0.0160705	0.0188397	0.00655877
19	Methylmalonic acid	0.0561894	0.0568726	0.0528647	0.0538586	0.0658075	0.0654557	0.063107	0.0542051	0.0668817	0.06715	0.0804748	0.0807592	0.0664215	0.0750353	0.0735495	0.0544624	0.0452088	0.0451021	0.0656877	0.0514227	0.0514077	0.0662887	0.0671791	0.0687682	0.0710721	0.084485	0.0827067	0.0689747	0.0608523	0.0579896	0.0594091	0.0630596	0.0546792	0.0844827	0.0638462	0.0826389	0.056242	0.0568641	0.0500838	0.0647177	0.0658727	0.0754521	0.0789772	0.0648945	0.0727119	0.0828078	0.070289	0.0613264
20	Fumarate	0.107135	0.109237	0.0693946	0.0700313	0.0794119	0.0795383	0.0668925	0.0667853	0.0839173	0.0825805	0.0920135	0.0918044	0.0726031	0.0968863	0.0965096	0.0645374	0.0780777	0.0522684	0.0953049	0.0520839	0.0519346	0.104946	0.104554	0.0859363	0.0891918	0.101173	0.0978716	0.0742168	0.0935337	0.0701366	0.09699	0.0641654	0.0639037	0.110862	0.0822227	0.0914293	0.0646032	0.0686437	0.0807085	0.0856498	0.0716865	0.0824945	0.0972471	0.0776635	0.0764039	0.0932262	0.0887377	0.0764288
21	Serine	0.172644	0.171123	0.197312	0.197284	0.18078	0.18133	0.14931	0.18453	0.169262	0.168293	0.191901	0.192049	0.153852	0.205759	0.207382	0.147898	0.138743	0.0888576	0.201923	0.138964	0.141734	0.177553	0.176604	0.135649	0.136471	0.190676	0.187897	0.135681	0.186767	0.178313	0.183635	0.160562	0.166738	0.228301	0.217148	0.229125	0.199332	0.164706	0.188631	0.190677	0.186111	0.192424	0.232766	0.198878	0.177019	0.227088	0.212132	0.154059
22	Threonine	0.0449982	0.0377642	0.0600194	0.060082	0.0552619	0.0543324	0.0549439	0.0555441	0.0467233	0.0482508	0.0400397	0.0396998	0.0457394	0.0464833	0.0443251	0.0473771	0.0525557	0.0411311	0.0448957	0.036722	0.0361443	0.047763	0.0476348	0.0455524	0.0476222	0.0506927	0.0491856	0.0497841	0.0442103	0.0423505	0.048557	0.0544407	0.0544326	0.0508039	0.0464982	0.0522848	0.043151	0.04479	0.0595128	0.0531285	0.046134	0.0457685	0.0489286	0.0505934	0.0413952	0.0525022	0.0526961	0.0399597
23	Aminomalonic acid	0.0293227	0.0219594	0.0705352	0.0496717	0.067659	0.0439296	0.0301144	0.0864968	0.0429503	0.0356946	0.050912	0.0378741	0.0156944	0.0269328	0.0182455	0.0421981	0.0141289	0.0125087	0.0335222	0.027904	0.021993	0.049938	0.0410041	0.0452714	0.0328423	0.0489771	0.0325596	0.0340876	0.0610251	0.028681	0.0335353	0.0318605	0.0443221	0.0547847	0.0370669	0.0490744	0.0345028	0.054426	0.0348057	0.0516182	0.0322525	0.0510666	0.0455883	0.0443888	0.0216976	0.0513593	0.0387455	0.0465048
24	Pyroglutamic acid	0.0495229	0.0493611	0.0349623	0.0344427	0.0642482	0.0643337	0.034542	0.0665556	0.0388755	0.0386934	0.0515098	0.0504244	0.0284871	0.0350624	0.0345827	0.0429351	0.027247	0.0248321	0.0412937	0.0347818	0.0346256	0.0329864	0.0322934	0.0535446	0.0520636	0.0405932	0.0387496	0.0467817	0.0313216	0.0248486	0.0302548	0.0429102	0.0352182	0.0344282	0.0553204	0.0437666	0.0374447	0.0516066	0.0323036	0.0634366	0.0438189	0.054441	0.0312132	0.0286256	0.0271581	0.0540675	0.0412733	0.051623
25	2,3,4-Trihydroxybutyric acid	0.0457714	0.0455451	0.0423883	0.0413572	0.0517487	0.0513296	0.0484936	0.0450296	0.0377948	0.0378155	0.0463384	0.0465863	0.0340786	0.0399999	0.0398624	0.0407202	0.0333691	0.0273301	0.0510501	0.0358601	0.0359861	0.0512811	0.0492375	0.0436402	0.0425225	0.0471577	0.0452812	0.0414942	0.0461349	0.0319695	0.0414937	0.0409387	0.0389731	0.0421357	0.0492046	0.0487921	0.034362	0.0428107	0.040703	0.057863	0.0369888	0.0419434	0.054617	0.0395725	0.0385264	0.0419948	0.0374558	0.0466832
26	Citrulline	0.140784	0.140417	0.0193722	0.0197122	0.016841	0.0165836	0.0202015	0.0351056	0.0310126	0.0312438	0.0661898	0.0667289	0.0124249	0.0198583	0.0195202	0.01164	0.0154826	0.00869446	0.01421	0.0125953	0.0124943	0.0100412	0.0100487	0.0150403	0.0147199	0.0155082	0.0151632	0.0116431	0.0284905	0.0166637	0.0166254	0.0118039	0.0141283	0.0247368	0.0212803	0.0159681	0.0201388	0.0195501	0.0137571	0.0190087	0.0924731	0.0942076	0.0141326	0.0177063	0.0364013	0.0775281	0.0719379	0.067719
27	Glutamic acid	0.106443	0.111406	0.0884912	0.0913343	0.099023	0.103128	0.0888479	0.089426	0.0642775	0.0873152	0.09513	0.100916	0.0828561	0.111491	0.119214	0.0925942	0.0654862	0.0487151	0.123037	0.0746104	0.0783646	0.0924965	0.0951734	0.091509	0.0966009	0.107794	0.0996506	0.0885581	0.108724	0.0628652	0.0910347	0.0791501	0.0837167	0.0841808	0.0758351	0.111579	0.0648059	0.0823175	0.0747825	0.104843	0.0819805	0.0724006	0.0775293	0.0732375	0.0724114	0.0885577	0.0736374	0.127099
28	Phenylalanine	0.0673566	0.0675656	0.0193606	0.019381	0.0158389	0.0160191	0.0217631	0.0305671	0.0356162	0.0366267	0.0582409	0.0574746	0.0104233	0.0134502	0.01322	0.0132921	0.0144887	0.00813069	0.0114778	0.0131092	0.0129326	0.0113204	0.0111888	0.0134251	0.013459	0.0140105	0.0130439	0.0131777	0.0195031	0.0142227	0.0146466	0.00824419	0.0117592	0.0200517	0.0151606	0.0140013	0.0151728	0.0142891	0.0127163	0.0156045	0.0519424	0.047997	0.0123272	0.0140294	0.0262926	0.037351	0.0311038	0.0443099
29	Ribitol	0.00780536	0.0170993	0.0429195	0.0710461	0.071852	0.103615	0.0128437	0.109442	0.0212316	0.0325227	0.0171121	0.0364436	0.0456242	0.0421335	0.0564649	0.0119679	0.0203119	0.0164919	0.0473404	0.0254784	0.0346696	0.0194861	0.0315592	0.0106105	0.0272537	0.0260394	0.037465	0.0228149	0.0162665	0.0126547	0.0354817	0.0112194	0.00785723	0.0168095	0.0506655	0.0279892	0.00617844	0.0294448	0.015868	0.0204178	0.0133864	0.0194418	0.0260531	0.00941166	0.0302402	0.0119117	0.0207395	0.0171971
30	L-Lysine	0.0264277	0.0252534	0.033114	0.0283707	0.0227219	0.0190854	0.0213262	0.00768239	0.0109545	0.00959621	0.0225135	0.0168348	0.00897034	0.0111038	0.0102937	0.0271626	0.020889	0.0148628	0.0190993	0.0282683	0.0260148	0.0243352	0.0210963	0.0212066	0.0195946	0.0264798	0.0236241	0.0165927	0.0385716	0.0392992	0.0160222	0.0276006	0.033248	0.0289857	0.0288953	0.0230672	0.0329261	0.0175013	0.0280832	0.0217727	0.0292101	0.030254	0.0351869	0.041199	0.0268148	0.0324663	0.0243675	0.0331574
31	Hypoxanthine	0.068284	0.0673186	0.102627	0.0991315	0.204138	0.201059	0.0740506	0.126658	0.130952	0.130704	0.136753	0.135894	0.0845528	0.112253	0.111264	0.121413	0.106051	0.0449052	0.0938818	0.0550213	0.0551494	0.192308	0.187785	0.0762791	0.0765788	0.0814967	0.0772673	0.0997523	0.0325999	0.142694	0.136048	0.133044	0.220597	0.198526	0.0629084	0.135715	0.157412	0.16421	0.162947	0.108454	0.139951	0.155476	0.204629	0.117391	0.174892	0.183773	0.137049	0.105524
32	Ornithine	0.0118804	0.0118561	0.0139601	0.0134755	0.0172419	0.0169752	0.0146265	0.0121202	0.0090883	0.00943876	0.0125482	0.0125332	0.0271984	0.0111659	0.0109204	0.0100214	0.00927516	0.00959471	0.0132485	0.00968904	0.00950109	0.00991557	0.0097117	0.0103857	0.0105496	0.0104974	0.0101362	0.0110411	0.0152722	0.0102515	0.00953985	0.00885455	0.010464	0.0134129	0.0148867	0.0113221	0.00936188	0.014729	0.0105505	0.0128518	0.034929	0.0112162	0.0113887	0.010317	0.0111477	0.01846	0.00987893	0.0159894
33	Citrate	0.031422	0.0315042	0.0498666	0.0488066	0.0523765	0.0515492	0.0437807	0.0351144	0.035185	0.0348648	0.0252032	0.0255773	0.0270172	0.03231	0.0322088	0.051152	0.0287472	0.0377145	0.0452338	0.0315263	0.0314954	0.0291224	0.0288599	0.0479725	0.0491797	0.0427762	0.0405498	0.0381948	0.0708326	0.0325705	0.0299552	0.0382337	0.0266024	0.0352926	0.0456403	0.0360297	0.0337829	0.0421445	0.0391977	0.0388788	0.0240806	0.0332852	0.0350386	0.0420404	0.0269743	0.0209265	0.0282189	0.0304461
34	1,5-Anhydro-sorbitol	1.51903	1.50424	3.2567	3.21586	3.79655	3.7449	2.64209	2.96755	2.89581	2.89744	1.97614	1.96966	2.50519	2.52851	2.43312	3.41577	1.48659	2.564	3.40086	1.93551	1.91637	2.21318	2.19104	3.13257	3.17801	2.40108	2.25902	2.38797	4.32924	3.64331	2.41241	2.25455	2.42206	3.23949	3.94576	2.62181	2.99758	2.94144	2.67843	3.47002	1.94369	2.34646	3.24082	3.08752	2.74082	2.04592	2.35742	2.6791
35	Fructose	0.252137	0.247131	0.62453	0.600062	0.706698	0.692646	0.482407	0.516895	0.52133	0.516942	0.334824	0.33594	0.443433	0.447479	0.434387	0.618784	0.226478	0.430502	0.59399	0.303793	0.300788	0.372514	0.356586	0.557737	0.557224	0.394408	0.369962	0.389284	0.809448	0.621894	0.381774	0.367062	0.388276	0.564479	0.686581	0.437615	0.519324	0.548497	0.445154	0.606162	0.298188	0.378569	0.537244	0.541957	0.450701	0.324653	0.384158	0.464838
36	Galactose	0.0317412	0.0318261	0.0322823	0.0310739	0.0447891	0.0446665	0.0342875	0.0362242	0.0341023	0.0345812	0.0398368	0.0397099	0.030839	0.043122	0.0424332	0.0450187	0.0215529	0.0210454	0.043526	0.0301575	0.0301501	0.0425922	0.0425314	0.034464	0.0361053	0.0379311	0.0353914	0.0334337	0.031965	0.0232964	0.0331741	0.0382086	0.0290162	0.0445376	0.0503162	0.0373773	0.0259138	0.0339197	0.0334498	0.0567437	0.025204	0.0390068	0.0411088	0.023727	0.0357317	0.0397721	0.0278167	0.0350797
37	Glucose	0.0208605	0.0211773	0.0443613	0.0430418	0.0502078	0.0497499	0.0296449	0.040922	0.0328143	0.0339765	0.022948	0.0236169	0.0271369	0.0294191	0.0301279	0.041973	0.0186888	0.0265597	0.0419811	0.0240524	0.0243171	0.0275799	0.0277828	0.0329433	0.0351234	0.0283893	0.0302659	0.0268573	0.0503301	0.041461	0.0263059	0.0239354	0.0270436	0.0366424	0.044123	0.0318469	0.0313551	0.0339887	0.028022	0.035295	0.0234139	0.0269987	0.036977	0.0346544	0.0326549	0.0240433	0.0275692	0.0303629
38	Mannose	0.0199235	0.0239513	0.0406342	0.0424569	0.0445609	0.0454019	0.0246499	0.0359572	0.0276379	0.030344	0.0181938	0.0215812	0.0239048	0.0251255	0.0252937	0.0331189	0.0213103	0.0277154	0.0359225	0.0233858	0.022988	0.0222926	0.0253654	0.0249264	0.0332182	0.0252925	0.0263811	0.0240978	0.0335841	0.0291309	0.0245344	0.0213236	0.0203371	0.028415	0.040154	0.0260436	0.0234742	0.024748	0.0259271	0.0295387	0.0216853	0.0236503	0.0298572	0.0227521	0.0293169	0.0183287	0.0259231	0.0257136
39	Tyrosine	0.0454859	0.0454832	0.0243621	0.0243263	0.0275147	0.0278008	0.0231473	0.0439825	0.0220642	0.0219118	0.020076	0.0200339	0.0160158	0.0149642	0.0132976	0.0351417	0.0197896	0.0139581	0.016527	0.0183029	0.0183688	0.0282205	0.0267909	0.0225345	0.0226614	0.0206576	0.0192459	0.0148507	0.0189335	0.0234572	0.0140048	0.0210651	0.0196103	0.0184817	0.022463	0.0264183	0.0225457	0.0187751	0.019631	0.0254159	0.015459	0.0149321	0.0151116	0.020728	0.0218314	0.0156864	0.0203888	0.0207167
40	Allonic acid	0.404917	0.395686	0.223682	0.220879	0.290865	0.285216	0.248658	0.301168	0.205314	0.204554	0.211695	0.207992	0.164944	0.173062	0.159528	0.252227	0.228842	0.179735	0.222886	0.162738	0.160539	0.203543	0.192412	0.253959	0.265321	0.242494	0.217226	0.184341	0.279458	0.231484	0.148328	0.214311	0.233244	0.198126	0.271921	0.247949	0.22815	0.219839	0.197534	0.292908	0.162261	0.173694	0.188665	0.244803	0.272228	0.21788	0.250525	0.199396
41	α-D-Galactopyranose	0.0382456	0.041384	0.0515013	0.0515358	0.0335633	0.0330481	0.0239074	0.0610801	0.0297467	0.0301091	0.0267602	0.0295016	0.0272593	0.0276965	0.0269058	0.0329684	0.0238309	0.0186148	0.0379746	0.0359608	0.0358836	0.0197372	0.0205844	0.0292701	0.034376	0.0313107	0.0297788	0.0235775	0.0296771	0.0272386	0.026979	0.0270371	0.0269514	0.0246709	0.0359455	0.0232721	0.0260349	0.0347027	0.0260469	0.0228443	0.0307138	0.0270458	0.0309609	0.0310085	0.0287835	0.0256269	0.0313912	0.0289387
42	Palmitelaidic acid	0.122388	0.12358	0.0694715	0.0670216	0.19438	0.191113	0.0483977	0.104135	0.0967854	0.0977053	0.122317	0.123583	0.0666802	0.0850297	0.0827498	0.105508	0.0250814	0.0243281	0.118944	0.0643427	0.0645119	0.0796007	0.078606	0.0724117	0.075433	0.0756702	0.0704627	0.0498499	0.0567546	0.0502018	0.0475583	0.126371	0.0723875	0.0645872	0.0843609	0.030078	0.0459111	0.19364	0.125814	0.0853762	0.0612368	0.100094	0.0768606	0.102161	0.145563	0.0976919	0.0302079	0.054222
43	Palmitic acid	0.0127517	0.0131918	0.0263981	0.0242117	0.0446366	0.0440469	0.0169551	0.0328955	0.0166667	0.0336853	0.0319729	0.0326451	0.0253022	0.0281267	0.0283579	0.0259481	0.021175	0.0135271	0.0322078	0.0261216	0.0263229	0.0282216	0.0284898	0.0258148	0.0273217	0.0203506	0.0334462	0.0268222	0.0266091	0.0255654	0.0346379	0.0215687	0.0148719	0.0382888	0.0262931	0.0291729	0.0221924	0.0357395	0.0277613	0.0473625	0.0287113	0.0328562	0.0308887	0.02445	0.0255486	0.0117029	0.0287213	0.0288899
44	Myo-Inositol	0.202371	0.199395	0.181068	0.179872	0.177084	0.176116	0.155648	0.0879412	0.129598	0.129427	0.122422	0.123795	0.0994842	0.102589	0.0939959	0.147535	0.120801	0.099638	0.144426	0.0917079	0.0885328	0.0853335	0.0829078	0.144753	0.156853	0.151176	0.141155	0.111133	0.176737	0.12403	0.0767666	0.0928112	0.151526	0.10162	0.136055	0.144351	0.125135	0.110576	0.095067	0.115662	0.079431	0.0867672	0.110125	0.133033	0.1354	0.134841	0.141055	0.0953937
45	Uric acid	0.205355	0.203666	0.230019	0.227025	0.19029	0.187981	0.196932	0.176901	0.115327	0.114042	0.120484	0.118753	0.0784052	0.0846931	0.0779426	0.182207	0.179986	0.124368	0.097026	0.113424	0.109585	0.103351	0.100628	0.141622	0.145088	0.127829	0.114417	0.0911281	0.148939	0.146698	0.0747695	0.130551	0.141524	0.10806	0.168213	0.16979	0.152574	0.143746	0.118661	0.144467	0.0822626	0.0862776	0.100865	0.143437	0.142555	0.0888862	0.154298	0.156726
46	Tryptophan	0.096036	0.091732	0.109635	0.113414	0.121155	0.118021	0.0968094	0.114186	0.101502	0.106396	0.0954245	0.0929693	0.0767804	0.0909793	0.082634	0.103241	0.0827122	0.0850219	0.096446	0.0761033	0.0747494	0.086648	0.0878726	0.116609	0.11918	0.112651	0.100933	0.110476	0.124451	0.108536	0.0865701	0.0915912	0.115869	0.0940702	0.147645	0.110765	0.10132	0.0910064	0.101955	0.125347	0.0838237	0.0985149	0.103808	0.108223	0.109607	0.10595	0.139135	0.0891882
47	Linoleic acid	0.0450442	0.0465134	0.0363997	0.0382573	0.0426212	0.0449451	0.0369115	0.0409047	0.0371121	0.0381897	0.0229219	0.0231034	0.0232898	0.0289941	0.0265778	0.0323867	0.0295224	0.0212475	0.0270922	0.0208325	0.0206663	0.0236394	0.0236714	0.0334645	0.0410623	0.0270343	0.0258853	0.0308533	0.062406	0.0187989	0.0220233	0.0254146	0.0222336	0.0262482	0.0329067	0.0259768	0.0276989	0.0335719	0.025107	0.0306335	0.0273427	0.02339	0.0250536	0.0221619	0.0266521	0.0302862	0.0432661	0.019798
48	Oleic acid	0.0139816	0.0142798	0.00855969	0.00945223	0.00929617	0.00962977	0.0102069	0.0138374	0.0108514	0.0102386	0.0101404	0.00967507	0.0080929	0.00922694	0.00887091	0.0107758	0.00908103	0.00629101	0.0128782	0.00881232	0.0094254	0.0112592	0.0113886	0.0102037	0.0125811	0.0114731	0.0107977	0.00987267	0.0137074	0.00933777	0.0104302	0.00947184	0.0117756	0.0111702	0.0137945	0.0109932	0.00889172	0.0104037	0.00975667	0.0125992	0.0106349	0.0109187	0.0112637	0.00854378	0.0129416	0.0128824	0.0126411	0.00998338
49	Stearic acid	0.00708311	0.00800144	0.00658607	0.00731878	0.00647918	0.00686472	0.00558308	0.00701206	0.00571253	0.00571908	0.00512849	0.00517296	0.00525834	0.00528172	0.0049719	0.00574723	0.00486418	0.00437751	0.00728457	0.00564504	0.00593208	0.00582487	0.00619705	0.00612768	0.00762773	0.00693944	0.00641619	0.00678336	0.00752284	0.00625258	0.00693027	0.00554465	0.0070559	0.00660997	0.00882534	0.00725264	0.00578791	0.00578152	0.00594555	0.00742715	0.0066401	0.00727932	0.00800027	0.00518473	0.00750354	0.00756187	0.00763537	0.00634317
50	Arachidonic acid	0.346102	0.354349	0.456962	0.435188	0.37809	0.379833	0.371166	0.218482	0.396082	0.392453	0.345388	0.342542	0.312897	0.348945	0.315752	0.214651	0.248098	0.245572	0.240978	0.257946	0.256865	0.251519	0.252627	0.28489	0.29893	0.221984	0.203229	0.260144	0.220043	0.263462	0.320683	0.366713	0.314938	0.198776	0.355142	0.25532	0.265573	0.350795	0.30702	0.30463	0.283314	0.232507	0.345364	0.366268	0.296002	0.291281	0.328089	0.264679
51	Glyceryl palmitate
52	Glycerol monostearate
53	Cholesterol
[truncated: 65 more columns]
